# Supplementary material for: Diagnostic Value of Muscle Biopsy for the Evaluation of Adult Myopathy in Daily Clinical Practice
Source: Diagnostics (Basel). 2025 Dec 6;15(24):3102. doi: 10.3390/diagnostics15243102 (PMC12732179; doi:10.3390/diagnostics15243102)
Supplement: Supplementary file 1 [file diagnostics-15-03102-s001.zip]

Archive with 1 entries (1 files):
- diagnostics-3997272-supplementary.pdf
